# Supplementary material for: Young Astrocytic Mitochondria Attenuate the Elevated Level of CCL11 in the Aged Mice, Contributing to Cognitive Function Improvement
Source: Int J Mol Sci. 2023 Mar 8;24(6):5187. doi: 10.3390/ijms24065187 (PMC10049211; doi:10.3390/ijms24065187)
Supplement: Supplementary file 1 [file ijms-24-05187-s001.zip]

Archive with 1 entries (1 files):
- ijms-2259574-supplementary.pdf
